# Supplementary material for: Human-scale tissues with patterned vascular networks by additive manufacturing of sacrificial sugar-protein composites
Source: Acta Biomater. 2020 Sep 1;113:339–49. doi: 10.1016/j.actbio.2020.06.012 (PMC7435351; doi:10.1016/j.actbio.2020.06.012)
Supplement: Supplementary file 2 [file mmc2.xml]

<?xml version="1.0" encoding="utf-8" standalone="no"?>
<data>
  <datasets>
    <author>james.dixon@nottingham.ac.uk</author>
    <type>0</type>
    <dataset>
      <value>4</value>
      <reason>Data will be made available on request</reason>
      <comments />
    </dataset>
  </datasets>
</data>
